# Supplementary material for: Whole mitochondrial genome sequencing highlights mitochondrial impact in gastric cancer
Source: Sci Rep. 2019 Oct 31;9:15716. doi: 10.1038/s41598-019-51951-x (PMC6823544; doi:10.1038/s41598-019-51951-x)
Supplement: Supplementary file 1 — Supplementary Table S1 [file 41598_2019_51951_MOESM1_ESM.xlsx]

## Sheet: Planilha1
	Pair 1 (%)			Pair 2 (%)			Pair 3 (%)			Pair 4 (%)			Pair 5 (%)			Pair 6 (%)			Pair 7 (%)			Pair 8 (%)
Region	Tumor-exclusive	Internal Control exclusive	Shared	Tumor-exclusive	Internal Control exclusive	Shared	Tumor-exclusive	Internal Control exclusive	Shared	Tumor-exclusive	Internal Control exclusive	Shared	Tumor-exclusive	Internal Control exclusive	Shared	Tumor-exclusive	Internal Control exclusive	Shared	Tumor-exclusive	Internal Control exclusive	Shared	Tumor-exclusive	Internal Control exclusive	Shared
MT-ATP6	0	0	0.25	0	0.230769	0	0.0625	0.1	0.166667	0	0	0.25	0.0833333	0	0	0	0.2	0	0	0	0	0.0909091	0	0
MT-ATP8	0	0	0	0.0769231	0	0	0	0	0	0	0	0	0.0416667	0	0	0	0	0	0	0.166667	0	0	0	0
MT-CO1	0.0454545	0.25	0	0	0.0769231	0	0	0	0.166667	0.0833333	0	0	0.0416667	0	0	0	0.0666667	0.0769231	0.0714286	0.166667	0	0.0909091	0	0
MT-CO3	0	0	0	0	0.0769231	0.333333	0	0.1	0.166667	0	0	0	0.0416667	0	0	0	0	0.230769	0.0714286	0	0	0	0.125	0
MT-CYB	0.0454545	0	0	0	0.153846	0.333333	0.0625	0.2	0	0.0833333	0	0.25	0.0416667	0	0	0	0.0666667	0.230769	0	0	0.333333	0.0909091	0.125	0.333333
MT-DLOOP1	0.0454545	0	0	0	0.153846	0.333333	0.3125	0.4	0.166667	0.0833333	0	0	0.125	0	0.5	0	0.133333	0.230769	0.285714	0	0	0	0.25	0.666667
MT-DLOOP2	0.227273	0	0	0.0769231	0	0	0	0	0	0.166667	0	0	0.166667	0	0	0	0	0	0	0.166667	0	0.181818	0	0
MT-ND1	0.227273	0	0	0.384615	0	0	0.125	0	0	0	0	0	0.0833333	0.2	0	0.25	0.0666667	0	0.214286	0	0	0	0.125	0
MT-ND2	0.0454545	0	0	0.0769231	0	0	0	0	0	0.0833333	0	0	0.0416667	0	0	0	0.0666667	0	0	0.166667	0	0.0909091	0	0
MT-ND3	0.0454545	0	0	0.0769231	0	0	0	0	0	0	0	0	0.0833333	0	0	0	0.0666667	0	0	0	0	0	0	0
MT-ND4	0.0454545	0	0.25	0	0.153846	0	0	0.1	0.166667	0.25	0.285714	0.25	0.0416667	0	0	0	0	0.153846	0	0	0	0.181818	0	0
MT-ND4L	0.0454545	0	0	0	0	0	0	0	0	0.0833333	0	0	0	0	0	0	0	0	0	0	0	0	0	0
MT-ND5	0	0.25	0.25	0	0.153846	0	0.3125	0.1	0.166667	0	0.428571	0.25	0.0416667	0.6	0.25	0.5	0.133333	0.0769231	0.142857	0	0.333333	0	0.375	0
MT-ND6	0.181818	0.5	0	0.153846	0	0	0	0	0	0	0.285714	0	0.0416667	0.2	0.25	0.25	0.0666667	0	0.0714286	0	0	0	0	0
MT-RNR1	0	0	0.25	0	0	0	0.0625	0	0	0.0833333	0	0	0.0833333	0	0	0	0.0666667	0	0	0.166667	0.333333	0.181818	0	0
MT-RNR2	0	0	0	0.0769231	0	0	0	0	0	0.0833333	0	0	0.0416667	0	0	0	0.0666667	0	0.0714286	0.166667	0	0.0909091	0	0
MT-TG	0.0454545	0	0	0.0769231	0	0	0.0625	0	0	0	0	0	0	0	0	0	0	0	0.0714286	0	0	0	0	0
	1	1	1	1	1	1	1	1	1	1	1	1	1	1	1	1	1	1	1	1	1	1	1	1
N. of regions	11	3	4	8	7	3	7	6	6	9	3	4	15	3	3	3	11	6	8	6	3	8	5	3
