# Supplementary material for: Whole mitochondrial genome sequencing highlights mitochondrial impact in gastric cancer
Source: Sci Rep. 2019 Oct 31;9:15716. doi: 10.1038/s41598-019-51951-x (PMC6823544; doi:10.1038/s41598-019-51951-x)
Supplement: Supplementary file 2 — Supplementary Table S2 [file 41598_2019_51951_MOESM2_ESM.xlsx]

## Sheet: Planilha1
Shared			Tumor			Internal Control
Region	Position	Mutation	Region	Position	Mutation	Region	Position	Mutation
DLOOP2	263	A>G	DLOOP2	73	A>G	ND1	3552	T>A
RNR1	750	A>G		151	C>T	CO1	7196	C>A
	1438	A>G		185	G>A	ATP6	8584	G>A
RNR2	2706	A>G		489	T>C	ND5	13263	A>G
ND1	4104	A>G	RNR2	2092	C>T		13485	A>G
ND2	4769	A>G		2416	T>C	ND6	14318	T>C
CO1	7028	C>T	ND1	3594	C>T	CYB	15487	A>T
ATP6	8701	A>G		3666	G>A	DLOOP1	16298	T>C
	8860	A>G		4140	C>T
CO3	9214	A>G	ND2	5178	C>A
	9540	T>C	CO1	5951	A>G
	9545	A>G	ATP8	8414	C>T
ND3	10398	A>G	TG	10031	T>C
ND4	11164	A>G	ND3	10400	C>T
	11719	G>A	ND4L	10688	G>A
	11914	G>A	ND4	10775	G>A
ND5	12705	C>T		10810	T>C
	12771	G>A		10873	T>C
	13105	A>G	ND5	13650	C>T
	13149	A>G		13789	T>C
	13506	C>T	CYB	14766	C>T
	14000	T>A	DLOOP1	16093	T>C
	14071	A>G		16189	T>C
ND6	14178	T>C		16265	A>C
	14560	G>A		16360	C>T
CYB	15043	G>A
	15301	G>A
	15326	A>G
DLOOP1	16129	G>A
	16223	C>T
	16278	C>T
	16311	T>C
	16325	T>C
	16327	C>T
	16519	T>C
	16527	C>T
