# Supplementary material for: Whole mitochondrial genome sequencing highlights mitochondrial impact in gastric cancer
Source: Sci Rep. 2019 Oct 31;9:15716. doi: 10.1038/s41598-019-51951-x (PMC6823544; doi:10.1038/s41598-019-51951-x)
Supplement: Supplementary file 3 — Supplementary Table S3 [file 41598_2019_51951_MOESM3_ESM.xlsx]

## Sheet: Planilha1
Pair	Position (bp)	Sequence
1	14	TCACCCTATTAACCACTCACG
	638	GGTGATGTGAGCCCGTCTAA
2	505	CCTACCCAGCACACACACAC
	1100	GGGCTAAGCATAGTGGGGTA
3	958	CCCTCCCCAATAAAGCTAAAA
	1607	ACTCTGGTTCGTCCAAGTGC
4	1487	CCGTCACCCTCCTCAAGTAT
	2124	TGTCCAAAGAGCTGTTCCTCT
5	1997	CTACCGAGCCTGGTGATAGC
	2596	CTACCTTTGCACGGTTAGGG
6	2480	AAATCTTACCCCGCCTGTTT
	3128	TCGTACAGGGAGGAATTTGAA
7	3015	TGCAGCCGCTATTAAAGGTT
	3609	GCCTAGGTTGAGGTTGACCA
8	3529	CCGACCTTAGCTCTCACCAT
	4161	GAGTTGGTCGTAGCGGAATC
9	4013	CCCTCACCACTACAATCTTCC
	4632	CTTCTGTGGAACGAGGGTTT
10	4531	CGCTAAGCTCGCACTGATTT
	5148	TCGTGGTGCTGGAGTTTAAG
11	4983	CAAACCCAGCTACGCAAAAT
	5606	GTGGGGTTTTGCAGTCCTTA
12	5451	ACACTCATCGCCCTTACCAC
	6096	TTACAAATGCATGGGCTGTG
13	6031	AGCCAGGCAACCTTCTAGG
	6629	TTCAGGGTGACCGAAAAATC
14	6531	CTAACAGACCGCAACCTCAA
	7134	TGGCGTAGGTTTGGTCTAGG
15	7018	ACGTTGTAGCCCACTTCCAC
	7612	TAGACCTACTTGCGCTGCAT
16	7497	GGCCTCCATGACTTTTTCAA
	8114	CGGGAATTGCATCTGTTTTT
17	8023	TGAAGCCCCCATTCGTATAA
	8621	GGGATCAATAGAGGGGGAAA
18	8530	AACGAAAATCTGTTCGCTTCA
	9146	GCGACAGCGATTTCTAGGAT
19	9019	ACTGCAGGCCACCTACTCAT
	9629	TCCTGATGCGAGTAATACGG
20	9486	TTCGCAGGATTTTTCTGAGC
	10102	AAGGCTAGGAGGGTGTTGATT
21	10022	CCAATTAACTAGTTTTGACAACATTCA
	10628	GGAGTGGGTGTTGAGGGTTA
22	10462	TTTACCAAATGCCCCTCATT
	11103	AGTTCTGTGGCTGTGAATGTT
23	11000	CAACGCCACTTATCCAGTGA
	11599	TGTTTGTCGTAGGCAGATGG
24	11506	TCTCAACCCCCTGACAAAAC
	12111	GGGTTGAGGGATAGGAGGAG
25	12015	TCACCCACCACATTAACAACA
	12622	CGAACAATGCTACAGGGATG
26	12527	CGAACTGACACTGAGCCACA
	13129	GGTGGAAGCGGATGAGTAAG
27	13029	CTGACTCCCCTCAGCCATAG
	13645	AGCGAGGTTGACCTGTTAGG
28	13523	TCGAAACCGCAAACATATCA
	14131	GGGTTAGGATGAGTGGGAAGA
29	14026	AAAACAATTTCACAGCACCAAA
	14631	GGGTTTGTGGGGTTTTCTTC
30	14478	CAACCATCATTCCCCCTAAA
	15096	ATGCCGATGTTTCAGGTTTC
31	14999	AATGGCGCCTCAATATTCTTT
	15598	GACGGATCGGAGAATTGTGT
32	15516	CCCTAGCCAACCCCTTAAAC
	16116	TGGTGGCTGGCAGTAATGTA
33	16021	CTGTTCTTTCATGGGGAAGC
	16611	AGAGCTCCCGTGAGTGGTTA
